# Supplementary material for: Cdc42 Couples T Cell Receptor Endocytosis to GRAF1-Mediated Tubular Invaginations of the Plasma Membrane
Source: Cells. 2019 Nov 4;8(11):1388. doi: 10.3390/cells8111388 (PMC6912536; doi:10.3390/cells8111388)
Supplement: Supplementary file 1 [file cells-08-01388-s001.zip]

Archive with 5 entries (4 files):
- cells-631210-supplementary/
- cells-631210-supplementary/cells-631210-Supplements.pdf
- cells-631210-supplementary/Video1_GFP-GRAF1+TCRzmCh_jpeg_12fps.avi
- cells-631210-supplementary/Video2_GFP-GRAF1+Tf-546_jpeg_8fps.avi
- cells-631210-supplementary/Video3_annotated-short_8fps_jpeg_kept stack.avi
